# Supplementary material for: Multimodal imaging analysis in silver fir reveals coordination in cellulose and lignin deposition
Source: Plant Physiol. 2024 Apr 9;195(3):2428–42. doi: 10.1093/plphys/kiae203 (PMC11213250; doi:10.1093/plphys/kiae203)
Supplement: kiae203_Supplementary_Data [file kiae203_supplementary_data.zip]

Archive with 2 entries (2 files):
- pp.01883.2023-s03.pdf
- PP2023RA01883R1_Supplemental_Material.pdf
